# Supplementary material for: The Effect of an Immersive Virtual Reality Physical Activity Intervention on Anthropometric Variables, Physical Fitness, and Blood Pressure in College Students: A Randomized Controlled Trial
Source: Healthcare (Basel). 2026 Feb 11;14(4):446. doi: 10.3390/healthcare14040446 (PMC12941052; doi:10.3390/healthcare14040446)
Supplement: Supplementary file 1 [file healthcare-14-00446-s001.zip]

Archive with 1 entries (1 files):
- healthcare-4103560-supplementary.pdf
